# Supplementary material for: The Discovery of Weddellamycin, a Tricyclic Polyene Macrolactam Antibiotic from an Antarctic Deep-Sea-Derived Streptomyces sp. DSS69, by Heterologous Expression
Source: Mar Drugs. 2024 Apr 21;22(4):189. doi: 10.3390/md22040189 (PMC11051340; doi:10.3390/md22040189)
Supplement: Supplementary file 1 [file marinedrugs-22-00189-s001.zip]

Archive with 1 entries (1 files):
- marinedrugs-2856588-supplementary.pdf
